# Supplementary material for: Vaginal Cuff Dehiscence: Two Case Reports and a Review of the Literature
Source: J Clin Med. 2023 Jun 21;12(13):4187. doi: 10.3390/jcm12134187 (PMC10342889; doi:10.3390/jcm12134187)
Supplement: Supplementary file 1 [file jcm-12-04187-s001.zip]

Archive with 1 entries (1 files):
- jcm-2376784-supplementary.pdf
